# Supplementary material for: A phylogeny-based method in detecting the species-specialized genes in microbes and its application to a marine symbiont bacterium
Source: mBio. 2025 Oct 29;16(12):e03566-24. doi: 10.1128/mbio.03566-24 (PMC12691675; doi:10.1128/mbio.03566-24)
Supplement: Table S1 — Cellular component analysis for the top 100 scored genes. [file mbio.03566-24-s0002.xlsx]

## Sheet: Sheet1
Cellular Component (GO Analysis)	Cellular Component (GO Analysis)
description	GO-term	Description	Count in network	Strength	False discovery rate		observed gene count	background gene count	matching proteins in your network (IDs)	matching proteins in your network (labels)
Phenylalanine-tRNA ligase complex	GO:0009328	Phenylalanine-tRNA ligase complex	2 of 2	1.65	0.0136		2	2	511145.b1713,511145.b1714	pheT,pheS
acetyl-CoA carboxylase complex	GO:0009317	Acetyl-CoA carboxylase complex	2 of 3	1.47	0.0196		2	3	511145.b0185,511145.b3255	accA,accB
Holliday junction resolvase complex	GO:0048476	Holliday junction resolvase complex	3 of 6	1.35	0.0072		3	6	511145.b1860,511145.b1861,511145.b1863	ruvB,ruvA,ruvC
cytosolic large ribosomal subunit	GO:0022625	Cytosolic large ribosomal subunit	6 of 32	0.92	0.0021		6	32	511145.b3185,511145.b3301,511145.b3305,511145.b3308,511145.b3317,511145.b3320	rpmA,rplO,rplF,rplE,rplB,rplC
ribonucleoprotein complex	GO:1990904	Ribonucleoprotein complex	7 of 63	0.69	0.0072		7	63	511145.b2610,511145.b3185,511145.b3301,511145.b3305,511145.b3308,511145.b3317,511145.b3320	ffh,rpmA,rplO,rplF,rplE,rplB,rplC
intracellular non-membrane-bounded organelle	GO:0043232	Intracellular non-membrane-bounded organelle	8 of 93	0.58	0.0105		8	93	511145.b0892,511145.b2779,511145.b3185,511145.b3301,511145.b3305,511145.b3308,511145.b3317,511145.b3320	rarA,eno,rpmA,rplO,rplF,rplE,rplB,rplC
cytosol	GO:0005829	Cytosol	67 of 983	0.48	3.47e-20		67	983	511145.b0026,511145.b0109,511145.b0133,511145.b0185,511145.b0406,511145.b0420,511145.b0438,511145.b0522,511145.b0523,511145.b0605,511145.b0661,511145.b0729,511145.b0882,511145.b0893,511145.b0954,511145.b1094,511145.b1114,511145.b1207,511145.b1211,511145.b1286,511145.b1713,511145.b1714,511145.b1719,511145.b1860,511145.b1866,511145.b1882,511145.b2183,511145.b2262,511145.b2312,511145.b2411,511145.b2…	ileS,nadC,panC,accA,tgt,dxs,clpX,purK,purE,ahpC,miaB,sucD,clpA,serS,fabA,acpP,mfd,prs,prfA,rnb,pheT,pheS,thrS,ruvB,aspS,cheY,rsuA,menB,purF,ligA,guaB,der,era,lepA,srmB,ffh,alaS,fhlA,queE,eno,gcvT,fbaA,pgk,obgE,rpmA,murA,accB,tsaC,rpoA,rplO,rplF,rplE,rplB,rplC,trpS,ftsY,glmS,tpiA,purH,acs,aspA,rsgA,hflX,purA,rnr,valS,prfC
cytoplasm	GO:0005737	Cytoplasm	74 of 1372	0.38	5.71e-18		74	1372	511145.b0026,511145.b0096,511145.b0109,511145.b0133,511145.b0185,511145.b0406,511145.b0420,511145.b0438,511145.b0522,511145.b0523,511145.b0605,511145.b0630,511145.b0661,511145.b0729,511145.b0882,511145.b0893,511145.b0930,511145.b0949,511145.b0954,511145.b1094,511145.b1114,511145.b1207,511145.b1211,511145.b1286,511145.b1611,511145.b1713,511145.b1714,511145.b1719,511145.b1860,511145.b1861,511145.b1…	ileS,lpxC,nadC,panC,accA,tgt,dxs,clpX,purK,purE,ahpC,lipB,miaB,sucD,clpA,serS,asnS,uup,fabA,acpP,mfd,prs,prfA,rnb,fumC,pheT,pheS,thrS,ruvB,ruvA,ruvC,aspS,cheY,rsuA,menB,purF,ligA,guaB,der,era,lepA,srmB,ffh,alaS,fhlA,queE,eno,gcvT,fbaA,pgk,obgE,rpmA,murA,accB,tsaC,rpoA,rplO,rplF,rplE,rplB,rplC,trpS,ftsY,glmS,tpiA,purH,acs,aspA,rsgA,hflX,purA,rnr,valS,prfC
intracellular	GO:0005622	Intracellular	75 of 1489	0.35	9.21e-17		75	1489	511145.b0026,511145.b0096,511145.b0109,511145.b0133,511145.b0185,511145.b0406,511145.b0420,511145.b0438,511145.b0522,511145.b0523,511145.b0605,511145.b0630,511145.b0661,511145.b0729,511145.b0882,511145.b0892,511145.b0893,511145.b0930,511145.b0949,511145.b0954,511145.b1094,511145.b1114,511145.b1207,511145.b1211,511145.b1286,511145.b1611,511145.b1713,511145.b1714,511145.b1719,511145.b1860,511145.b1…	ileS,lpxC,nadC,panC,accA,tgt,dxs,clpX,purK,purE,ahpC,lipB,miaB,sucD,clpA,rarA,serS,asnS,uup,fabA,acpP,mfd,prs,prfA,rnb,fumC,pheT,pheS,thrS,ruvB,ruvA,ruvC,aspS,cheY,rsuA,menB,purF,ligA,guaB,der,era,lepA,srmB,ffh,alaS,fhlA,queE,eno,gcvT,fbaA,pgk,obgE,rpmA,murA,accB,tsaC,rpoA,rplO,rplF,rplE,rplB,rplC,trpS,ftsY,glmS,tpiA,purH,acs,aspA,rsgA,hflX,purA,rnr,valS,prfC
protein-containing complex	GO:0032991	Protein-containing complex	21 of 437	0.33	0.0072		21	437	511145.b0185,511145.b0438,511145.b0605,511145.b0729,511145.b0892,511145.b1611,511145.b1713,511145.b1714,511145.b1860,511145.b1861,511145.b1863,511145.b2501,511145.b2610,511145.b2779,511145.b3185,511145.b3255,511145.b3301,511145.b3305,511145.b3308,511145.b3317,511145.b3320	accA,clpX,ahpC,sucD,rarA,fumC,pheT,pheS,ruvB,ruvA,ruvC,ppk,ffh,eno,rpmA,accB,rplO,rplF,rplE,rplB,rplC
cell	GO:0005623	Cell	85 of 2818	0.13	2.35e-06		85	2818	511145.b0026,511145.b0069,511145.b0084,511145.b0089,511145.b0090,511145.b0096,511145.b0109,511145.b0133,511145.b0185,511145.b0406,511145.b0420,511145.b0438,511145.b0522,511145.b0523,511145.b0589,511145.b0590,511145.b0605,511145.b0630,511145.b0658,511145.b0661,511145.b0729,511145.b0882,511145.b0892,511145.b0893,511145.b0930,511145.b0949,511145.b0954,511145.b1094,511145.b1114,511145.b1207,511145.b1…	ileS,sgrR,ftsI,ftsW,murG,lpxC,nadC,panC,accA,tgt,dxs,clpX,purK,purE,fepG,fepD,ahpC,lipB,ybeX,miaB,sucD,clpA,rarA,serS,asnS,uup,fabA,acpP,mfd,prs,prfA,rnb,fumC,pheT,pheS,thrS,ruvB,ruvA,ruvC,aspS,cheY,rsuA,menB,purF,ligA,ppk,guaB,der,era,lepA,srmB,ffh,alaS,fhlA,queE,eno,gcvT,mscS,fbaA,pgk,obgE,rpmA,murA,accB,tsaC,rpoA,rplO,rplF,rplE,rplB,rplC,trpS,ftsY,dppD,glmS,tpiA,purH,acs,aspA,rsgA,hflX,purA,rn…
