# Supplementary material for: A phylogeny-based method in detecting the species-specialized genes in microbes and its application to a marine symbiont bacterium
Source: mBio. 2025 Oct 29;16(12):e03566-24. doi: 10.1128/mbio.03566-24 (PMC12691675; doi:10.1128/mbio.03566-24)
Supplement: Table S2 — Biological process analysis for the top 100 scored genes. [file mbio.03566-24-s0003.xlsx]

## Sheet: Sheet1
Biological Process (GO Analysis)	Biological Process (GO Analysis)
Term description	GO-term	Description	Count in network	Strength	False discovery rate				matching proteins in your network (IDs)	matching proteins in your network (labels)	observed gene count	background gene count
phenylalanyl-tRNA aminoacylation	GO:0006432	Phenylalanyl-tRNA aminoacylation	2 of 2	1.65	0.0158				511145.b1713,511145.b1714	pheT,pheS	2	2
valyl-tRNA aminoacylation	GO:0006438	Valyl-tRNA aminoacylation	2 of 2	1.65	0.0158				511145.b0949,511145.b4258	uup,valS	2	2
GDP-mannose biosynthetic process	GO:0009298	GDP-mannose biosynthetic process	2 of 3	1.47	0.0239				511145.b2048,511145.b2049	cpsG,cpsB	2	3
peptidyl-lysine acetylation	GO:0018394	Peptidyl-lysine acetylation	2 of 3	1.47	0.0239				511145.b1882,511145.b4069	cheY,acs	2	3
protein unfolding	GO:0043335	Protein unfolding	2 of 4	1.35	0.0324				511145.b0438,511145.b0882	clpX,clpA	2	4
regulation of ribosome biogenesis	GO:0090069	Regulation of ribosome biogenesis	2 of 4	1.35	0.0324				511145.b3183,511145.b3185	obgE,rpmA	2	4
regulation of translational fidelity	GO:0006450	Regulation of translational fidelity	5 of 11	1.3	0.00016				511145.b0026,511145.b1719,511145.b2697,511145.b3282,511145.b4258	ileS,thrS,alaS,tsaC,valS	5	11
aminoacyl-tRNA metabolism involved in translational fidelity	GO:0106074	Aminoacyl-tRNA metabolism involved in translational fidelity	4 of 9	1.29	0.0012				511145.b0026,511145.b1719,511145.b2697,511145.b4258	ileS,thrS,alaS,valS	4	9
tRNA aminoacylation for protein translation	GO:0006418	TRNA aminoacylation for protein translation	11 of 26	1.27	6.09e-09				511145.b0026,511145.b0893,511145.b0930,511145.b0949,511145.b1713,511145.b1714,511145.b1719,511145.b1866,511145.b2697,511145.b3384,511145.b4258	ileS,serS,asnS,uup,pheT,pheS,thrS,aspS,alaS,trpS,valS	11	26
'de novo' IMP biosynthetic process	GO:0006189	'de novo' IMP biosynthetic process	5 of 12	1.27	0.00022				511145.b0522,511145.b0523,511145.b2312,511145.b4005,511145.b4006	purK,purE,purF,purD,purH	5	12
cytoplasmic translation	GO:0002181	Cytoplasmic translation	2 of 5	1.25	0.0425				511145.b3305,511145.b3317	rplF,rplB	2	5
SRP-dependent cotranslational protein targeting to membrane	GO:0006614	SRP-dependent cotranslational protein targeting to membrane	2 of 5	1.25	0.0425				511145.b2610,511145.b3464	ffh,ftsY	2	5
purine nucleobase biosynthetic process	GO:0009113	Purine nucleobase biosynthetic process	2 of 5	1.25	0.0425				511145.b2312,511145.b4005	purF,purD	2	5
glycosylation	GO:0070085	Glycosylation	2 of 5	1.25	0.0425				511145.b0090,511145.b3729	murG,glmS	2	5
IMP metabolic process	GO:0046040	IMP metabolic process	6 of 16	1.22	5.98e-05				511145.b0522,511145.b0523,511145.b2312,511145.b4005,511145.b4006,511145.b4177	purK,purE,purF,purD,purH,purA	6	16
recombinational repair	GO:0000725	Recombinational repair	3 of 10	1.12	0.0145				511145.b1860,511145.b1861,511145.b1863	ruvB,ruvA,ruvC	3	10
peptidyl-lysine modification	GO:0018205	Peptidyl-lysine modification	3 of 11	1.08	0.0176				511145.b0630,511145.b1882,511145.b4069	lipB,cheY,acs	3	11
protein-containing complex disassembly	GO:0032984	Protein-containing complex disassembly	3 of 11	1.08	0.0176				511145.b1211,511145.b4173,511145.b4375	prfA,hflX,prfC	3	11
ribosomal large subunit assembly	GO:0000027	Ribosomal large subunit assembly	7 of 27	1.06	7.08e-05				511145.b2511,511145.b2576,511145.b3185,511145.b3305,511145.b3308,511145.b3317,511145.b3320	der,srmB,rpmA,rplF,rplE,rplB,rplC	7	27
