# Supplementary material for: A phylogeny-based method in detecting the species-specialized genes in microbes and its application to a marine symbiont bacterium
Source: mBio. 2025 Oct 29;16(12):e03566-24. doi: 10.1128/mbio.03566-24 (PMC12691675; doi:10.1128/mbio.03566-24)
Supplement: Table S3 — CHI, DBI, and PDS for all genes. [file mbio.03566-24-s0004.xls]

## Sheet: CHI_DBI_PDS_table
CHI	DBI	PDS	Protein
0.01153	0.096702	0.13677	CoaE
0.11548	0.023601	0.65349	CafA
0.051244	0.033778	0.63175	RluA
0.034045	0.042623	0.54161	FabH
0.071741	0.033353	0.39052	FabD
0.093934	0.024958	0.64688	FabG
0.31417	0.014077	0.81775	AcpP
0.099451	0.027469	0.50838	FabB
0.0020747	0.23549	0.57492	HolB
0.092851	0.02643	0.62731	TatD
0.0056557	0.18246	0.91541	GuaB
0.21872	0.012275	0.87012	Mfd
0.01092	0.1088	-0.099737	LolD
0.010219	0.12401	0.21677	PotA
0.11886	0.0206	0.78588	PepD2
0.13527	0.021113	0.63438	MnmA
0.23149	0.011063	0.91571	NadC
0.024561	0.050005	0.31342	YcgM
0.00072959	0.63353	0.13897	AceF
0.1557	0.018972	0.76474	PrsA
0.035189	0.04234	0.55446	Lpd
0.050303	0.040299	0.35971	HemA
0.27014	0.011681	0.906	PrfA
0.021556	0.050905	0.51883	HemK
0.0011009	0.42198	0.1302	CitB
0.0069989	0.12892	0.87744	CheY
0.00087671	0.45623	0.067318	MarC
0.016646	0.071301	0.84161	DppD
0.047118	0.03361	0.77101	TsaC
0.055038	0.033869	0.9048	RsuA
0.14149	0.018027	0.6451	TopA
0.10706	0.020681	0.73677	Rnb
0.0044986	0.11722	0.15408	SapF
0.010465	0.12384	0.28545	HptA
0.049731	0.024287	0.61244	PuuD
0.013388	0.089729	-0.02125	ArgD
0.076226	0.029323	0.56455	PspF
0.017456	0.081077	0.070004	CcmA
0.0011506	0.45607	0.020032	TyrR
0.1322	0.021622	0.71993	AdaB
0.017391	0.073998	0.12839	SrmB
0.14084	0.016886	0.82321	PanC
0.0019394	0.23276	-0.0048295	LdhA
0.0087339	0.10654	0.66669	CaiD
0.0014078	0.37146	0.548	FadB
0.0030819	0.24214	0.54036	PaaJ
0.017405	0.060743	0.53981	YnbB
0.0015896	0.35277	0.033373	PotA
0.063393	0.031435	0.47433	PcnB
0.003676	0.17108	-0.031736	GsiA
0.0097478	0.10452	0.13584	DppD
0.0024321	0.16064	0.22907	YddA
0.00070717	0.61033	0.1527	MglA
0.0004787	0.63201	0.041794	MrcB
0.048939	0.042624	0.3072	DnaK
0.10945	0.023748	-0.048033	Dcp
0.0057825	0.1625	0.0055226	FepC
0.007264	0.13313	0.49285	HemL
0.02228	0.04989	0.74762	FumC
0.0056853	0.091132	0.025586	FabG
0.00056948	0.63932	0.43784	MalY
0.0072971	0.099347	0.60217	RnfA
0.091087	0.029193	0.52573	DnaJ
0.0034209	0.15517	0.0011892	RnfE
0.059507	0.036846	0.45966	TyrS
0.012308	0.082704	0.61986	SodA
0.02262	0.04914	0.39168	DegQ
0.081846	0.027373	0.67604	NorM
0.085117	0.028563	0.54106	PykF
0.095861	0.027566	0.47365	CsdA
0.039683	0.046795	0.4953	SufB
0.070192	0.037725	0.4163	SufC
0.066976	0.037639	0.48992	SufB
0.10061	0.024135	0.44906	PaaI
0.01989	0.066503	0.69224	MenE/FadK
0.007368	0.12013	-0.013776	BtuE
0.14475	0.016881	0.81383	PheT
0.1529	0.02236	0.77133	PheS
0.041661	0.051403	0.3199	RplT
0.033363	0.058412	0.28541	RpmI
0.012883	0.11887	0.047191	InfC
0.16631	0.017781	0.85847	ThrS
0.0011742	0.39198	0.1136	TcyP
0.015599	0.096404	0.38409	RpsB
0.038891	0.064446	0.5333	Tsf
0.0065729	0.1079	0.09491	AdhE
0.00040807	0.79583	0.36621	ArgD
0.092497	0.031021	0.45584	PyrH
0.0013843	0.43338	0.14562	YnjD
0.00090627	0.39589	0.063629	GdhA
0.018903	0.042657	0.22784	SppA
0.057858	0.034466	0.55155	AnsA
0.045374	0.040902	0.46989	GapA
0.076671	0.029967	0.36684	UppS
0.022919	0.051729	0.46464	CdsA
0.0015061	0.32169	0.36598	MenE/FadK
0.020423	0.058929	0.24402	TsaB
0.047749	0.042226	0.011908	TrpE
0.00045473	0.51961	0.051448	TlyC
0.025831	0.045917	0.3971	CtpA
0.0046749	0.13656	0.72849	FabA
0.028866	0.051282	0.23853	PtrB
0.085117	0.028563	0.54106	PykF
0.0034202	0.13183	0.27531	NlpD
0.002694	0.1709	-0.10863	ZnuC
0.15141	0.02015	0.83778	RuvB
0.13109	0.017527	0.87695	RuvA
0.15096	0.022732	0.73458	RuvC
0.080405	0.023302	0.92218	TACO1
0.17745	0.017323	0.7493	AspS
0.033575	0.040945	0.49292	RnhB
0.049069	0.033609	0.69352	DnaE
0.13917	0.020937	0.74903	AccA
0.002054	0.22953	0.080889	MglA
0.079572	0.02913	0.58234	UvrC
0.00089091	0.5046	0.17688	CitB
0.0009462	0.52676	0.10779	GlnQ
0.046436	0.036008	0.5434	FliI
0.00047249	0.74071	0.075284	OmpR
0.45375	0.0090859	0.93289	TACO1
0.010452	0.094478	0.078463	RfbC
0.0087399	0.12638	-0.021637	RmlA1
0.0061135	0.17077	0.03567	RfbB
0.1882	0.015222	0.82982	ManB
0.034711	0.045062	0.73901	ManC
0.0014918	0.37489	0.062058	AbcC
0.0015378	0.34477	0.17867	TlyC
0.0062482	0.16638	0.065846	AcrB
0.0067186	0.14232	0.022204	AcrB
0.015096	0.066314	0.51559	Mrp
0.35683	0.0089756	0.81231	EMAP
0.0073927	0.10381	0.19717	LytT
0.00097238	0.38758	0.11454	OpuBA
0.0067665	0.12033	0.046646	FabG
0.00058465	0.70665	0.21234	MglA
0.010874	0.11789	-0.00059543	FolE
0.0032738	0.13804	-0.0041514	FepA
0.00869	0.11603	0.1176	NupC
0.0023461	0.2455	0.067844	YejF
0.00068731	0.45706	-0.053334	RsuA
0.0024017	0.21776	0.1487	CitB
0.00099346	0.50203	0.1644	CcmA
0.0050537	0.1974	0.031859	CaiA
0.0057832	0.10606	-0.035555	BaeS
0.010272	0.10824	0.46681	NtrB
0.00074418	0.57096	-0.18191	AtoC
0.066712	0.023942	0.71237	PaaJ
0.040661	0.052853	0.49284	GyrA
0.071403	0.025012	0.66509	CinA
0.024605	0.048586	0.59085	WcaA
0.0056978	0.1162	0.059656	Fmt
1	0.00078893	0.95916	MenB
0.076912	0.028385	0.59279	ElaC
0.0073257	0.10662	0.60379	AspB
0.0027013	0.32223	0.14297	Pta
0.0016125	0.43564	0.089122	HisP
0.61686	0.0027187	0.9632	PurF
0.061237	0.030908	0.60218	FolC
0.084651	0.028955	0.69291	AccD
0.0014379	0.43586	0.41294	FabB
0.060837	0.039984	0.39184	AroC
0.073476	0.028482	0.51227	PepD2
0.0023736	0.22854	0.61305	CaiD
0.0024953	0.16228	0.028577	WcaA
0.0083987	0.10933	0.37033	CitB
0.0085323	0.12008	0.13488	NupC
0.072417	0.027533	0.70668	GlnS
0.098747	0.024782	0.76743	LigA
0.0027266	0.28268	-0.044233	CysK
0.0050939	0.20532	0.024973	CysK
0.022489	0.062027	0.035485	CysA
0.019448	0.055896	0.64859	FabG
0.042288	0.038557	0.59889	HemF
0.012778	0.10281	0.28594	EutJ
0.00037599	0.7132	0.037944	Pta
0.03614	0.040538	0.4113	Pta
0.00045179	0.64049	0.57814	TktA
0.0083776	0.1529	0.097658	AcrB
0.0058857	0.13629	0.34746	HycB
0.00086313	0.49852	-0.15547	FhlA
0.059861	0.026892	0.7146	Ppk
0.35667	0.00807	0.94524	GuaA1
0.18609	0.01237	0.92752	GuaB
0.057867	0.028265	0.71089	Der
0.054449	0.037089	0.67597	HisS
0.048939	0.042624	0.3041	DnaK
0.084373	0.022942	0.93546	NifS
0.0031926	0.18394	-0.015872	MglA
0.079289	0.029364	0.60897	GlyA
0.00075642	0.57885	-0.13141	AtoC
0.026783	0.053806	0.30971	TadA
0.19682	0.016315	0.81315	Era
0.020437	0.050556	0.36888	LepB
0.12092	0.023049	0.74163	LepA
0.007172	0.15105	0.18061	PotA
0.019542	0.069319	0.075062	SrmB
0.037693	0.056247	0.2259	Ung
0.064617	0.030183	0.86786	CnoX
0.056805	0.028497	0.74961	ClpA
0.068066	0.03031	0.62589	RluA
0.087736	0.02909	0.4255	TrmD
0.063153	0.02569	0.79285	Ffh
0.014909	0.077826	0.099527	CorB
0.040716	0.036323	0.49528	NadK
0.048322	0.030291	0.49773	RecN
0.0082582	0.1075	0.006542	ArgD
0.031122	0.039975	0.50575	RibF
0.016027	0.072234	0.11174	ProV
0.094158	0.025849	0.73246	AlaS
0.013433	0.098868	0.42601	RecA
0.70515	0.0035386	0.66828	CBS
0.0051301	0.18593	0.81748	FhlA
0.00076602	0.55883	-0.1672	FhlA
0.032733	0.036778	0.56508	MutS
0.028095	0.063744	0.40323	RpoD
0.068962	0.029042	0.66994	Pcm
0.11764	0.020257	0.72072	QueE
0.22672	0.015291	0.85354	Eno
0.12434	0.020782	0.70089	PyrG
0.030873	0.035071	0.74329	IleS
0.16452	0.018575	0.86234	YabN
0.058312	0.032637	0.46698	SpoT
0.011769	0.10837	0.68522	TrmA
0.0040436	0.12179	-0.027965	BaeS
0.036554	0.053038	0.92552	RluA
0.057914	0.034239	0.4636	ExoIX
0.065044	0.031049	0.47094	CsdA
0.0063859	0.10115	-0.041952	AmiC
0.083585	0.032819	0.48867	ThyA
0.0029212	0.14226	-0.079705	TerC
0.16174	0.014032	0.95508	PaaJ
0.00071616	0.43052	-0.0017986	NlpD
0.0010929	0.44955	-0.16358	RocR
0.19195	0.017179	0.56518	LysU
0.0011806	0.36649	0.37627	PrfB
0.053672	0.034888	0.59453	XerD
0.00067229	0.38916	0.077609	FabG
0.081988	0.02462	0.64296	GcvP1
0.17901	0.01611	0.85886	GcvT
0.031591	0.038564	0.51788	Sbm
0.022494	0.048879	0.4779	ArgK
0.16759	0.020097	0.76411	Fba
0.20118	0.015922	0.82276	Pgk
0.004162	0.24959	0.047731	GapA
0.00056578	0.56237	0.60364	TktA
0.055583	0.041301	0.29071	MetK
0.040398	0.037771	0.52035	RdgB
0.045804	0.030809	0.51075	MutY
0.024292	0.060804	0.26076	GyrA
0.065313	0.033823	0.50471	GyrB
0.0090461	0.10571	0.32195	Lpd
0.013487	0.088597	0.53865	RibB
0.042498	0.033247	0.4029	PcnB
0.11923	0.022072	0.69837	TsaD
0.017804	0.089636	0.40463	RpoD
0.00070883	0.58588	0.19729	ArgD
0.068402	0.035555	0.50744	RsmI
0.060739	0.034356	0.82329	SrmB
0.063692	0.031912	0.66709	Pnp
0.016202	0.069363	0.70702	TruB
0.03803	0.048759	0.30533	InfB
0.061128	0.040745	0.40866	NusA
0.17143	0.015886	0.82949	ManB
0.03527	0.045701	0.32546	FolP
0.0339	0.048044	0.31109	HflB
0.087236	0.035665	0.60974	GreA
0.12722	0.02128	0.73816	Obg
0.12728	0.028851	0.78707	RpmA
0.15512	0.018409	0.72887	MurA
0.0031318	0.19783	0.3407	MlaF
0.1742	0.013895	0.64648	GutQ
0.044506	0.038606	0.39353	LptB
0.0044823	0.10596	0.55894	BaeS
0.12328	0.022986	0.42743	RplM
0.022521	0.049239	0.40146	DegQ
0.031875	0.040593	0.3877	DegQ
0.11548	0.023601	0.65349	CafA
0.031131	0.045335	0.3724	MreB
0.10029	0.026101	0.7255	AccB
0.11128	0.027679	0.69905	AccC
0.0093451	0.1404	0.083616	AcrB
0.0062908	0.14897	0.085891	GlnQ
0.007288	0.1329	0.18987	TsaC
0.023173	0.057674	0.13478	Fmt
0.17392	0.019042	0.7868	RpoA
0.068903	0.039229	0.53928	RpsK
0.063944	0.042787	0.47979	RpsM
0.026095	0.060051	0.098546	SecY
0.14682	0.020238	0.77362	RplO
0.11008	0.027627	0.69263	RpsE
0.15029	0.020581	0.86246	RplF
0.072925	0.031978	0.55698	RpsH
0.17966	0.024592	0.55372	RpsN
0.16556	0.019956	0.78833	RplE
0.051258	0.030014	0.562	RplX
0.038468	0.055062	0.1282	RplN
0.067059	0.040037	0.6498	RpsQ
0.11178	0.028062	0.62217	RplP
0.10238	0.034372	0.55883	RpsC
0.00055611	0.6755	-0.11591	RocR
0.035943	0.052158	0.46145	RpsS
0.11784	0.024971	0.71141	RplB
0.11303	0.026427	0.67598	RplD
0.18611	0.018029	0.78413	RplC
0.030892	0.069848	0.31628	RpsJ
0.0054226	0.10536	0.032752	TufA
0.076624	0.0357	0.49525	FusA
0.050739	0.043517	0.63367	RpsG
0.72905	0.0052222	-0.037564	RpsL
0.0945	0.021211	0.83082	Uup
0.087781	0.024848	0.95441	Acs
0.00038775	0.86522	0.058052	ArgD
0.12275	0.018889	0.62447	PabA
0.00067414	0.42784	0.010284	PpiB
0.18463	0.017704	0.82786	TrpS
0.13028	0.024401	0.35941	Rpe
0.0019128	0.26777	-0.0068972	MrcA
0.0019016	0.30767	-0.0034591	PckA
0.022907	0.056711	0.42069	FeoB
0.030964	0.059381	-0.16759	RtcR
0.011675	0.10328	-0.033407	MalK
0.00030852	1	0.17192	LivF
0.025063	0.04807	0.42349	LivG
0.038504	0.045487	0.45612	RpoD
0.0034775	0.25722	0.0849	FtsE
0.16534	0.020922	0.72167	FtsY
0.0014672	0.3422	0.10075	DppD
0.0083476	0.10448	-0.089853	DppF
0.0095417	0.099074	-0.018965	YadH
0.0011555	0.30447	0.063129	PTR2
0.0032627	0.27048	0.079148	Lpd
0.0093238	0.14037	0.086455	AcrB
0.00068669	0.54108	0.095332	AppF
0.00077776	0.56615	0.015157	DppD
0.033617	0.043447	0.54993	Tag
0.0023172	0.2024	0.1049	LdhA
0.0090766	0.10415	-0.029312	MglA
0.037458	0.048746	0.298	SelB
0.092418	0.024331	0.64833	GpmI
0.0023108	0.2512	0.546	BioF
0.032177	0.05874	0.48213	CoaD
0.11984	0.02397	0.53869	RpmB
0.052158	0.035395	0.4858	LmbE
0.094283	0.026365	0.6082	CoaBC
0.06302	0.024709	0.70823	Lig
0.059095	0.032492	0.48565	SpoT
0.0091044	0.13161	0.031703	SpoU
0.031821	0.048614	0.70776	RecG
0.0015635	0.42283	0.10121	TauB
0.025076	0.065293	0.15255	HemB
0.065313	0.033823	0.50471	GyrB
0.05563	0.025431	0.55031	DnaN
0.025808	0.066444	0.21181	DnaA
0.12586	0.028378	0.50712	RpmH
0.050167	0.038772	0.29466	MnmE
0.076958	0.027356	0.78886	GlmS
0.10538	0.026729	0.67967	AtpD
0.081745	0.031944	0.54387	AtpA
0.089793	0.02785	0.51564	MnmG
0.0083125	0.083621	-0.039293	MglA
0.044316	0.035581	0.74911	YifB
0.061119	0.028385	0.64384	UvrD
0.019212	0.069579	0.098532	SrmB
0.091633	0.024683	0.86814	CnoX
0.021714	0.063919	0.059766	Rho
0.03083	0.057022	0.57112	WecC
0.0061224	0.17067	0.034992	RfbB
0.0087108	0.1267	-0.020971	RmlA1
0.0049872	0.14334	0.031772	WecE
0.011013	0.12829	0.51756	HemC
0.0028247	0.24814	-0.019635	XerC
0.13417	0.020277	0.66971	UvrD
0.0010917	0.48972	0.075115	RecQ
0.014862	0.068842	0.70985	CaiD
0.033393	0.038122	0.42485	RmuC
0.0033466	0.22753	0.53786	PaaJ
0.00086044	0.46395	0.60046	CaiD
0.065612	0.033564	0.50272	ExoIX
0.053516	0.031533	0.62152	EngB
0.00059669	0.66177	0.07683	AtoC
0.036656	0.043793	0.48496	TypA
0.11245	0.023668	0.76043	FrvX
0.076414	0.032717	0.62382	SodA
0.0034585	0.19565	0.011716	OmpR
0.063994	0.034242	0.49222	PfkA
0.11735	0.020575	0.72619	TpiA
0.074816	0.028495	0.6036	MenA
0.02739	0.031576	0.63041	HslU
0.05453	0.032996	0.56514	PriA
0.00041287	0.74356	0.022755	MenE/FadK
0.054475	0.043065	0.076513	MetC
0.024278	0.048566	0.19958	ArgH
0.0030045	0.14162	-0.009619	BtuB
0.00077038	0.54643	0.035791	OmpR
0.043683	0.037504	0.44773	MurB
0.0054226	0.10536	0.032752	TufA
0.024001	0.064772	0.16153	NusG
0.070031	0.041951	0.50141	RplK
0.045877	0.047376	0.27458	RplA
0.088693	0.03307	0.47175	RplL
0.084752	0.028814	0.61642	RpoB
0.068661	0.033655	0.48242	RpoC
0.10206	0.026247	0.49893	HemE
0.017797	0.073279	0.2233	HimA
0.00097249	0.53096	-0.059704	AtoC
0.25831	0.010561	0.92467	PurD
0.42904	0.0066299	0.95136	PurH
0.023671	0.067926	0.90199	RsuA
0.11022	0.022609	0.70069	Pgi
0.003955	0.18205	-0.054331	MalK
0.043448	0.045949	0.22251	QueA
0.17793	0.018263	0.82415	Tgt
0.080821	0.029414	0.53558	DnaB
0.056442	0.030032	0.6133	UvrA
0.016702	0.072506	0.050984	SecD
0.061865	0.031775	0.95809	Acs
0.0011641	0.41437	0.071331	GltP
0.016791	0.072609	0.045489	SecF
0.12856	0.024062	0.36816	Rpe
0.00064765	0.58286	0.055988	MglA
0.063939	0.032644	0.59361	RpiB
0.010957	0.083784	0.13079	PhnK
0.0041113	0.23311	0.047642	PhnC
0.033918	0.04449	0.37249	RibD1
0.19195	0.017179	0.56518	LysU
0.0011535	0.34711	0.10057	PTR2
0.0010253	0.47822	0.77393	AspA
0.081318	0.03278	0.58664	GroEL
0.090146	0.029749	0.59084	Efp
0.083284	0.023702	0.83749	RsgA
0.051134	0.034456	0.49687	MutL
0.061874	0.028813	0.75271	HflX
0.49794	0.0047872	0.95311	PurA
0.10706	0.020681	0.74236	VacB
0.87545	0.0025897	0.96197	Dxs
0.0059685	0.14176	0.11531	TlyC
0.0017544	0.28098	0.0060111	MsrA
0.0013417	0.32402	-0.06765	MglA
0.076042	0.031677	0.41695	Fbp
0.0052051	0.10521	0.16255	MurC
0.0016933	0.23934	0.15317	FabG
0.076637	0.023964	0.76999	ValS
0.032731	0.041271	0.82119	FepD
0.006408	0.10479	0.47393	CyoC
0.016671	0.058707	0.44658	CyoB
0.041838	0.052573	0.17029	ClpP
0.74472	0.00075148	0.95317	PrfC
0.16925	0.017343	0.79916	ClpX
0.076967	0.031345	0.45794	Sms
0.068267	0.034597	0.48269	Lon
0.83824	0	0.96499	Uup
0.0045324	0.16236	0.12827	HimA
0.09664	0.024976	0.64682	FixB
0.044713	0.039074	0.44338	MdlB
0.0050296	0.16627	0.27488	MdlB
0.008525	0.15542	0.097245	AcrB
0.013531	0.080573	0.64104	DnaX
0.013531	0.080573	0.64104	DnaX
0.14953	0.018338	0.79508	RecR
0.066955	0.032215	0.53675	HtpG
0.0014199	0.39911	-0.010545	YbbA
0.30088	0.0093607	0.92733	PurK
0.14788	0.019512	0.81012	PurE
0.06689	0.031856	0.46946	CysS
0.10078	0.027108	0.56522	FolD
0.031809	0.041513	0.46416	PdxA
0.00071612	0.48632	0.030671	WalK
0.0012253	0.40664	0.073134	OmpR
0.050434	0.026729	0.77418	MscS
0.0006714	0.42655	0.11264	FepA
0.0043602	0.11789	-0.084091	EntF
0.014167	0.085293	0.024531	FepC
0.049051	0.030581	0.78547	FepG
0.041857	0.035789	0.78159	FepD
0.088248	0.024809	0.42624	PaaI
0.00088606	0.54488	0.081963	AspB
0.12931	0.015699	0.9261	AhpC
0.075618	0.033188	0.55979	LipA
0.18657	0.018643	0.8384	LipB
0.046944	0.040499	0.93005	FtsW
0.071352	0.026625	0.72973	FtsI
0.021613	0.066759	0.44383	LeuS
0.048939	0.042624	0.30341	DnaK
0.016552	0.078454	-0.015602	GlnQ
0.071395	0.025356	0.95021	CorC
0.073606	0.029798	0.50876	PhoH
0.043641	0.03438	0.7097	MiaB
0.028061	0.086068	0.64672	GlnS
0.00057021	0.68146	0.053435	OmpR
0.00079635	0.5617	0.091444	ThiQ
0.018614	0.056802	0.24591	PhrB
0.0051422	0.15196	0.017945	PTR2
0.066124	0.036739	0.37141	GltA
0.036671	0.050414	0.24041	SucA
0.061749	0.035435	0.522	AceF
0.094967	0.030758	0.5654	SucC
0.21333	0.017605	0.80123	SucD
0.0076826	0.11212	0.080939	ModF
0.0046797	0.15858	-0.139	ModC
0.015873	0.058445	0.5538	AcnA
0.018757	0.081348	0.1192	BioA
0.024006	0.050022	0.48495	BioB
0.055439	0.036289	0.42869	UvrB
0.00094544	0.47689	0.12167	CcmA
0.020596	0.067499	0.066942	SrmB
0.00086714	0.57855	0.086099	GlnQ
0.081851	0.020074	0.87529	Uup
0.0037345	0.19314	-0.064479	GsiA
0.34751	0.011362	0.90792	MiaB
0.00081103	0.37448	0.15561	AlsT
0.041789	0.040871	0.54422	PotA
0.020395	0.067596	0.20799	ArtP
0.0050197	0.098001	0.030615	YbjT
0.08531	0.028612	0.55747	RmsH
0.0017607	0.29873	0.20781	SalY
0.0065379	0.15432	0.048793	CspC
0.33007	0.0096476	0.91511	ClpA
0.047156	0.0535	0.35684	InfA
0.017237	0.082939	0.047001	CydC
0.02764	0.072893	0.21196	TrxB
0.042062	0.037881	0.33132	FtsK
0.26013	0.012496	0.80277	RarA
0.22884	0.013624	0.89979	SerS
0.026399	0.066811	0.17525	SerC
0.11576	0.02101	0.67677	MurE
0.016667	0.06332	0.13454	AroA
0.064382	0.03116	0.44341	Cmk
0.10593	0.024972	0.65062	RpsA
0.0033343	0.24493	-0.016506	MdlB
0.030066	0.04629	0.31221	MurF
0.058535	0.035993	0.52026	Rfe
0.12568	0.020827	0.73974	AsnS
0.0005656	0.58867	0.049319	TauB
0.00041316	0.83433	0.14324	MurD
0.0031583	0.26926	0.017435	Uup
0.20114	0.012797	0.89758	MurG
0.017618	0.062883	0.58035	RecB
0.028699	0.048026	0.30672	MurC
0.0059737	0.08125	-0.071484	BaeS
0.012116	0.10656	0.29005	FtsA
0.0011667	0.33512	0.052349	OmpR
0.0010255	0.53765	0.066025	DnaJ
0.021224	0.059769	0.13637	FtsZ
0.10435	0.024789	0.75484	LpxC
0.073606	0.029798	0.50876	PhoH
0.053231	0.038674	0.43312	SecA
