# Supplementary material for: A phylogeny-based method in detecting the species-specialized genes in microbes and its application to a marine symbiont bacterium
Source: mBio. 2025 Oct 29;16(12):e03566-24. doi: 10.1128/mbio.03566-24 (PMC12691675; doi:10.1128/mbio.03566-24)
Supplement: Table S4 — CHI, DBI, and PDS for genes of interest. [file mbio.03566-24-s0005.xls]

## Sheet: CHI_DBI_PDS_rankings
CHI	DBI	PDS	Protein
65	40	32	RuvA
52	58	44	RuvB
53	79	98	RuvC
104	101	80	LigA
358	367	295	RecA
281	280	115	RecG
